# Supplementary material for: Development and validation of DSM-5 based diagnostic tool for children with Autism Spectrum Disorder
Source: PLoS One. 2019 Mar 13;14(3):e0213242. doi: 10.1371/journal.pone.0213242 (PMC6415840; doi:10.1371/journal.pone.0213242)
Supplement: S2 File — (XLSX) [file pone.0213242.s002.xlsx]

## Sheet: Sheet1
Patient ID	Age in months	Gender	SES Kuppuswamy	Residence	CARS Raw	CARS Severity	DP3 Physical	DP3 Adaptive	DP3 Social	DP3 Cognitive	DP3 Communication	DP3 DQ	DP3 interpretation	Old tool ASD	Old tool number of criteria	Old tool final	New 1a1	New 1a2	New 1a3	New 1a4	New 1a5	New 1a6	New1a7	New1a8	New1b1	New1b2	New1b3	New1b4	New1c1	New1c2	New1c3	New2a1	New2a2	New2a3	New2a4	New2a5	New2a6	New2a7	New2b	New2c	New2d1	New2d2	New2d3	New2d4	newtoolseverity	Section A1	Section A2	New onset early development	New impaired functioning
1001	36	1	3	3	40	3	4	5	5	5	5	57.5	5	2	2	2	1	4	1	1	1	4	1	4	1	1	1	1	1	4	4	1	1	4	4	4	1	1	1	1	1	1	1	1	10	2	2	2	2
1002	72	2	4	2	36	2	5	5	5	5	5	50	5	2	2	2	1	1	1	1	1	1	1	1	1	1	1	1	1	1	1	1	1	1	1	4	1	1	1	1	1	2	1	1	3	2	2	2	2
1003	27	1	2	1	38	3	3	4	5	5	5	62.8	5	2	2	2	1	4	1	1	2	4	2	4	1	1	1	1	1	4	4	2	2	4	4	4	1	2	2	1	2	1	2	2	19	2	2	2	2
1004	31	1	2	1	40	3	4	5	5	5	5	61.4	5	2	2	2	2	4	1	1	2	4	2	4	1	1	1	1	1	4	4	2	2	4	4	4	1	1	2	1	2	2	2	1	11	2	2	2	2
1005	60	2	2	2	37	3	5	5	5	5	5	50	5	2	2	2	1	1	1	1	1	1	1	1	1	1	2	1	1	1	1	2	2	2	2	4	1	1	2	1	1	1	1	1	11	2	2	2	2
1006	26	1	3	2	37	3	4	4	5	5	5	60	5	2	2	2	1	4	1	2	2	4	1	4	2	1	1	2	1	4	4	2	2	4	4	4	2	2	2	2	2	1	2	1	8	2	2	2	2
1007	180	1	2	1	19	1	4	5	5	5	5	56	5	2	2	2	2	2	2	1	1	1	1	1	1	1	2	2	2	1	1	1	2	2	2	2	2	2	2	2	1	2	1	1	16	2	2	2	2
1008	34	2	3	1	40	3	4	4	5	5	5	62	5	2	2	2	1	4	1	1	1	4	2	4	1	1	1	1	1	4	4	2	2	4	4	4	1	1	1	1	2	1	1	1	10	2	2	2	2
1009	60	1	4	2	35	2	5	5	5	5	5	50	5	2	2	2	1	1	1	1	2	1	1	2	2	2	1	2	1	1	2	2	2	2	2	4	1	2	1	2	1	1	1	1	16	2	2	2	2
1010	32	2	4	2	40.5	3	4	5	5	5	5	64.6	5	2	2	2	1	4	1	2	2	4	1	4	2	1	2	2	1	4	4	1	2	4	4	4	1	1	2	2	2	1	1	1	18	2	2	2	2
1011	48	1	2	2	20.5	1	5	4	5	4	4	74.4	4	2	2	2	2	4	2	1	2	4	1	4	1	2	1	2	1	4	4	1	1	4	4	4	1	1	1	1	2	1	2	1	12	2	2	2	2
1012	36	1	3	2	45	3	4	5	5	5	5	60	5	2	2	2	1	4	1	1	1	4	1	4	2	1	1	1	1	4	4	2	1	4	4	4	1	1	1	1	1	1	2	1	16	2	2	2	2
1013	52	1	4	1	44.5	3	5	5	5	5	5	51	5	2	2	2	1	1	1	1	1	1	1	1	1	1	1	1	1	1	1	2	2	2	2	4	1	1	1	1	1	1	2	1	10	2	2	2	2
1014	76	1	2	2	40.5	3	4	4	5	5	5	64	5	2	2	2	1	1	1	1	1	1	1	2	1	1	2	1	1	1	2	1	2	2	2	2	1	1	1	1	2	1	1	1	16	2	2	2	2
1015	37	1	2	1	32.5	2	4	5	5	5	5	54	5	2	2	2	1	4	1	1	1	4	1	4	1	1	1	1	1	4	4	1	2	4	4	4	1	1	1	1	1	1	2	1	12	2	2	2	2
1016	43	1	2	1	38.5	3	5	5	5	5	5	56.2	5	2	2	2	1	4	1	1	1	4	1	4	1	1	2	1	1	4	4	2	2	4	4	4	2	2	2	1	2	1	2	2	16	2	1	2	2
1017	42	1	3	1	31	2	5	5	5	5	5	55.2	5	2	2	2	1	4	1	1	2	4	1	4	1	1	2	1	1	4	4	2	2	4	4	4	2	1	1	2	2	1	2	1	12	2	2	2	2
1018	50	1	4	1	27	1	4	5	5	5	5	54.4	5	2	2	2	2	1	1	2	1	1	1	2	1	1	2	1	1	1	1	2	2	2	2	4	1	1	2	1	2	2	2	2	16	2	2	2	2
1019	36	1	3	1	41	3	5	5	5	5	5	56.8	5	2	2	2	1	4	1	1	1	4	1	4	1	1	1	1	1	4	4	2	2	4	4	4	1	1	2	1	1	1	1	2	13	2	2	2	2
1020	168	1	3	1	28	1	5	5	5	5	5	60	5	2	2	2	2	2	1	1	1	1	1	1	1	1	2	1	1	1	2	1	2	2	2	1	1	2	1	2	1	1	2	2	12	2	2	2	2
1021	32	1	2	1	36	2	5	4	5	5	5	55.8	5	2	2	2	1	4	1	1	2	4	2	4	1	1	1	1	1	4	4	2	2	4	4	4	1	2	2	2	2	2	1	2	14	2	2	2	2
1022	37	1	2	1	37.5	3	4	4	5	5	5	60	5	2	2	2	1	4	1	1	1	4	1	4	1	1	1	1	1	4	4	2	2	4	4	4	1	1	1	1	1	1	2	2	14	2	2	2	2
1023	46	2	2	1	40.5	3	4	4	5	5	5	64.8	5	2	2	2	1	4	1	1	1	4	1	4	1	1	2	1	1	4	4	1	2	4	4	4	1	2	2	2	1	2	2	2	7	2	2	2	2
1024	31	1	3	1	37.5	3	4	5	5	5	5	63.2	5	2	2	2	1	4	1	1	1	4	1	4	1	1	2	1	1	4	4	2	2	4	4	4	1	1	2	1	1	2	2	1	16	2	2	2	2
1025	31	1	5	2	43	3	5	4	5	5	5	58	5	2	2	2	1	4	1	1	1	4	1	4	2	1	1	2	1	4	4	2	2	4	4	4	1	1	2	2	2	2	1	1	15	2	2	2	2
1026	29	1	3	1	28.5	1	4	3	5	3	5	75.4	4	2	2	2	1	4	1	1	1	4	1	4	2	1	2	1	1	4	4	1	2	4	4	4	1	1	1	1	2	1	2	2	15	2	2	2	2
1027	110	2	4	2	33.5	2	5	5	5	5	5	50	5	2	2	2	1	1	1	1	1	1	1	2	1	1	1	1	1	1	2	2	2	2	1	1	1	1	2	1	2	1	2	1	9	2	2	2	2
1028	22	1	3	1	45.5	3	3	4	5	5	5	61	5	2	2	2	1	4	1	1	1	4	1	4	2	1	1	1	1	4	4	2	2	4	4	4	1	1	1	2	2	1	2	2	14	2	2	2	2
1029	33	2	3	2	36.5	2	5	5	5	5	5	50.4	5	2	2	2	1	4	2	1	1	4	1	4	1	1	1	1	1	4	4	1	2	4	4	4	1	2	2	3	2	1	2	2	14	2	2	2	2
1030	38	1	2	1	37.5	3	4	3	5	3	5	77.6	4	2	2	2	1	4	1	1	1	4	2	4	1	1	1	1	1	4	4	1	2	4	4	4	1	1	1	1	2	2	2	2	5	2	2	2	2
1031	60	1	4	2	37	3	4	5	5	5	5	56.8	5	2	2	2	1	1	1	1	1	1	1	1	1	1	2	1	1	2	2	2	2	2	1	4	1	1	2	2	2	1	2	2	26	2	2	2	2
1032	38	1	2	1	39.5	3	5	5	5	5	5	54	5	2	2	2	1	4	1	1	1	4	1	4	2	1	1	1	1	4	4	2	2	4	4	4	1	1	1	1	2	2	2	1	21	2	2	2	2
1033	101	1	3	1	35	3	5	5	5	5	5	50	5	2	2	2	2	1	1	1	1	1	1	1	1	1	1	1	1	1	1	1	1	2	1	1	1	1	1	1	1	1	1	1	15	2	2	2	2
1034	81	1	2	2	40.5	3	5	5	5	5	5	50.6	5	2	2	2	2	1	1	1	1	1	1	2	1	1	1	1	1	1	1	1	2	2	1	1	1	1	1	1	1	1	1	1	12	2	2	2	2
1035	132	1	2	1	27.5	1	5	5	5	5	5	57	5	2	2	2	2	1	1	1	1	1	1	1	1	1	2	1	1	2	1	1	1	2	2	2	1	1	2	1	1	1	2	1	21	2	2	2	2
1036	49	1	2	3	42.5	3	3	4	5	4	5	74.4	4	2	2	2	2	1	1	1	1	1	1	1	1	1	2	2	1	1	1	2	2	2	1	4	1	1	2	2	1	2	1	1	14	2	2	2	2
1037	44	2	2	1	36	2	4	4	5	5	5	64.2	5	2	2	2	2	4	1	1	2	4	2	4	1	2	1	2	2	4	4	2	2	4	4	4	1	1	2	2	2	2	2	1	17	2	2	2	2
1038	46	1	3	2	34.5	2	4	5	5	5	4	63.4	5	2	2	2	1	4	1	1	1	4	1	4	1	1	1	2	1	4	4	1	1	4	4	4	1	1	1	2	1	1	2	2	19	2	2	2	2
1039	55	1	2	1	38.5	3	5	5	5	5	5	53.8	5	2	2	2	1	2	1	2	1	1	1	1	1	1	1	2	1	1	1	1	2	2	2	4	1	1	1	2	1	2	2	2	17	2	2	2	2
1040	29	1	4	1	30	2	4	4	5	5	5	65.4	5	2	2	2	1	4	1	1	1	4	1	4	1	1	1	1	1	4	4	2	2	4	4	4	1	1	1	1	2	1	2	2	22	2	2	2	2
1041	38	1	3	1	35.5	2	4	5	4	5	5	61	5	2	2	2	1	4	1	1	1	4	1	4	2	1	2	1	1	4	4	1	2	4	4	4	1	1	1	1	1	1	2	2	15	2	2	2	2
1042	43	1	2	1	34.5	2	3	4	5	5	5	69.6	5	2	2	2	1	4	1	1	1	4	1	4	1	2	2	1	1	4	4	2	2	4	4	4	2	2	2	2	2	1	2	2	20	2	2	2	2
1043	54	1	4	1	39.5	3	5	5	5	5	5	50.8	5	2	2	2	2	1	1	1	1	1	1	1	1	1	1	1	1	2	2	1	2	2	1	4	1	1	1	1	1	1	1	1	24	2	2	2	2
1044	33	1	4	2	36	2	4	5	5	5	5	59	5	2	2	2	1	4	1	1	1	4	1	4	1	1	2	1	1	4	4	2	2	4	4	4	1	1	2	1	1	1	2	2	13	2	2	2	2
1045	55	1	3	1	37	3	5	5	5	5	5	52.4	5	2	2	2	2	1	1	1	2	2	1	1	1	1	2	2	1	1	2	1	2	2	1	4	1	2	1	2	1	1	2	2	23	2	2	2	2
1046	51	1	2	1	42	3	5	5	5	5	5	53.2	5	2	2	2	2	1	1	1	1	1	1	1	1	1	1	2	1	1	1	2	2	2	2	4	1	1	1	1	2	1	1	1	18	2	2	2	2
1047	84	1	2	2	34.5	2	5	5	5	5	5	53.2	5	2	2	2	2	2	1	1	2	2	1	2	1	1	2	1	1	1	2	2	2	2	1	2	1	1	2	1	2	2	2	1	13	2	2	2	2
1048	90	1	2	1	44	3	5	5	5	5	5	50	5	2	2	2	2	1	1	2	1	1	1	1	1	1	1	1	1	2	1	2	2	2	1	1	1	1	1	1	2	1	1	1	20	2	2	2	2
1049	42	1	3	1	39.5	3	5	4	5	5	5	57.4	5	2	2	2	1	4	1	1	1	4	1	4	2	1	2	1	1	4	4	1	2	4	4	4	1	1	2	1	1	1	2	2	17	2	2	2	2
1050	77	1	3	1	28.5	1	5	5	5	5	5	55	5	2	2	2	2	1	2	1	2	2	1	2	1	1	2	2	2	2	2	1	2	2	2	2	2	2	1	2	2	1	2	2	20	2	2	2	2
1051	94	1	3	1	30.5	2	5	5	5	5	5	50	5	2	2	2	2	2	1	1	2	2	2	2	1	1	2	2	1	1	2	1	1	2	2	2	1	1	1	1	2	1	1	2	26	2	2	2	2
1052	59	2	4	1	21.5	1	5	5	4	5	5	64.2	5	1	1	1	2	2	1	2	2	2	2	2	2	2	2	2	2	2	2	2	2	2	2	4	2	2	2	2	2	2	2	2	24	1	1	1	1
1053	51	2	4	1	18	1	5	5	5	5	5	50	5	1	1	1	2	2	2	2	2	2	2	2	2	2	2	2	2	2	2	2	2	2	2	4	2	2	2	2	2	2	2	2	20	1	1	1	1
1054	108	1	4	1	39.5	3	5	5	5	5	5	50	5	2	2	2	2	1	1	1	1	1	1	1	1	1	1	1	1	1	1	1	1	1	1	1	1	1	1	1	1	1	1	1	13	2	2	2	2
1055	45	1	5	2	19	1	5	4	5	5	5	62.2	5	1	1	1	2	4	2	2	2	4	2	4	2	2	2	2	2	4	4	2	2	4	4	4	2	2	2	2	2	2	2	2	20	1	1	1	1
1056	47	1	4	1	23	1	5	5	5	5	5	50.8	5	1	1	1	2	4	1	1	2	4	2	4	2	2	2	2	2	4	4	2	2	4	4	4	1	1	2	2	2	1	1	1	8	2	2	2	2
1057	40	1	4	1	18	1	5	5	5	5	5	51.8	5	1	2	1	2	4	2	2	2	4	2	4	2	2	2	2	2	4	4	2	2	4	4	4	2	2	2	2	2	2	2	2	14	1	1	1	1
1058	28	1	4	1	22	1	4	4	4	5	5	67.2	5	1	1	1	2	4	2	2	2	4	2	4	2	2	2	2	2	4	4	2	2	4	4	4	2	2	2	2	2	2	2	2	27	1	1	1	1
1059	25	2	3	1	19	1	5	3	3	5	5	69	5	1	1	1	2	4	2	1	2	4	2	4	2	2	2	2	2	4	4	2	2	4	4	4	2	2	2	2	2	2	2	2	0	1	1	1	1
1060	29	2	3	1	20	1	5	4	3	5	5	72.6	4	1	1	1	2	4	2	1	2	4	2	4	2	2	2	1	2	4	4	2	2	4	4	4	2	2	2	2	2	2	2	2	0	1	1	1	1
1061	38	2	3	1	20	1	3	3	4	5	5	75.2	4	1	1	1	2	4	2	2	2	4	2	4	2	2	2	2	2	4	4	2	2	4	4	4	2	1	2	2	2	2	2	2	0	1	1	1	1
1062	48	1	3	1	23.5	1	3	3	4	3	4	83	4	1	1	1	2	4	1	2	2	4	2	4	2	2	2	2	2	4	4	2	2	4	4	4	1	2	2	2	2	2	2	2	1	1	1	1	1
1063	34	1	3	1	19.5	1	4	3	3	4	4	84	4	1	1	1	2	4	2	1	2	4	2	4	2	2	2	1	2	4	4	2	2	4	4	4	2	2	2	2	2	2	2	2	2	1	1	1	1
1064	124	1	4	1	21.5	1	5	5	5	5	5	50	5	2	1	2	2	2	1	1	2	2	2	2	2	1	2	2	1	1	2	2	2	2	1	1	1	2	2	1	2	2	2	1	1	2	2	2	2
1065	42	1	4	2	17	1	5	5	5	5	5	55.4	5	1	2	1	2	4	2	1	2	4	2	4	2	1	1	2	2	4	4	2	2	4	4	4	2	1	2	1	1	2	2	1	2	1	2	2	2
1066	40	2	4	2	19	1	5	4	4	4	4	75	4	1	1	1	2	4	2	1	2	4	2	4	2	2	2	1	2	4	4	2	2	4	4	4	2	2	2	2	2	2	2	2	7	1	1	2	1
1067	40	2	3	2	23.5	1	5	4	5	5	5	63.5	5	1	1	1	1	4	2	1	2	4	1	4	2	2	2	2	1	4	4	2	2	4	4	4	1	2	2	2	2	2	2	2	2	2	2	2	2
1068	72	2	3	1	28	1	4	5	5	5	5	55.8	5	2	2	2	1	1	1	1	1	1	1	1	1	1	2	1	1	1	1	1	1	1	1	4	1	1	1	1	2	1	2	1	0	2	2	2	2
1069	56	2	2	2	43	3	5	5	5	5	5	54.8	5	2	2	2	1	1	1	1	1	2	2	2	2	1	2	2	1	1	2	1	1	2	2	4	1	1	2	2	2	2	2	1	1	2	2	2	2
1070	57	1	2	2	25	1	4	5	5	4	5	65.8	5	2	1	4	1	1	1	1	1	1	2	1	2	1	2	2	2	1	2	2	2	2	2	4	2	1	2	2	2	2	2	2	0	2	1	2	2
1071	85	2	4	1	20	1	3	3	4	4	3	89.6	3	2	1	2	1	2	1	1	2	2	2	2	2	2	1	2	1	1	2	2	2	2	2	2	2	2	2	2	2	2	2	2	6	2	1	2	2
1072	18	1	2	1	18	1	3	3	3	3	5	91.8	3	1	1	1	2	4	2	2	2	4	2	4	2	2	2	2	2	4	4	2	2	4	4	4	2	2	2	2	2	2	2	2	0	1	1	1	1
1073	102	1	3	1	16	1	5	5	5	5	5	50.8	5	1	1	1	2	2	2	2	2	2	2	2	2	2	2	2	2	2	2	2	2	2	2	2	2	2	2	2	2	2	2	2	6	1	1	1	1
1074	108	1	2	1	22.5	1	5	5	5	5	5	50	5	1	1	1	1	1	2	2	2	2	2	2	2	2	2	2	2	2	2	2	2	2	2	2	2	2	2	2	2	2	2	2	1	1	1	1	1
1075	42	2	4	1	17	1	4	4	4	5	5	68.6	5	1	1	1	2	4	2	1	2	4	2	4	1	1	2	2	2	4	4	2	2	4	4	4	1	1	1	1	2	1	2	2	0	2	2	2	2
1076	35	1	4	2	23.5	1	3	3	3	5	5	78.2	4	1	1	1	2	4	1	2	2	4	2	4	2	2	2	2	2	4	4	2	2	4	4	4	2	2	2	2	2	2	2	2	0	1	1	2	1
1077	39	1	3	2	16	1	3	4	3	5	5	73.8	4	1	1	1	2	4	2	2	2	4	2	4	2	2	2	2	2	4	4	2	2	4	4	4	2	2	2	2	2	2	2	2	5	1	1	1	1
1078	24	1	3	2	23	1	5	4	5	5	5	56	5	2	2	2	2	4	2	1	2	4	2	4	1	1	1	1	2	4	4	2	2	4	4	4	1	2	2	2	2	2	2	2	2	2	1	2	2
1079	96	1	2	1	22	1	5	5	5	5	5	50	5	1	1	1	2	2	2	2	2	2	2	2	2	2	2	2	2	2	2	2	2	2	2	2	2	2	2	2	2	2	2	2	2	1	1	1	1
1080	108	1	2	1	20.5	1	5	5	5	5	5	50	5	1	2	1	2	2	1	1	2	2	2	2	2	2	2	2	2	2	2	2	2	2	2	2	2	2	2	2	2	2	2	2	0	1	1	1	1
1081	34	2	3	1	17	1	5	4	5	5	5	61.6	5	1	1	1	2	4	2	2	2	4	2	4	2	2	2	2	2	4	4	2	2	4	4	4	2	2	2	2	2	2	2	2	1	1	1	1	1
1082	73	1	3	2	19	1	5	5	5	5	5	54.8	5	1	1	1	2	1	2	2	2	2	1	2	2	2	2	2	2	2	2	2	2	2	2	2	2	2	2	2	2	2	2	2	3	1	1	1	1
1083	22	1	4	1	18	1	5	4	5	5	5	61.6	5	2	1	1	1	4	2	1	1	4	1	4	2	2	1	2	1	4	4	2	2	4	4	4	2	2	2	2	2	2	2	2	2	2	1	2	2
1084	28	1	4	2	18.5	1	5	5	3	5	5	71	4	1	1	1	2	4	2	2	2	4	2	4	2	2	2	2	2	4	4	2	2	4	4	4	2	2	2	2	2	2	2	2	0	1	1	1	1
1085	26	1	4	2	15	1	4	4	4	5	5	70.8	4	1	2	1	2	4	2	1	2	4	2	4	2	2	2	2	2	4	4	2	2	4	4	4	2	2	2	2	2	2	2	2	7	1	1	2	2
1086	48	1	3	2	23	1	5	5	5	5	5	62.2	5	2	2	2	2	4	1	1	2	4	2	4	2	2	2	2	1	4	4	2	2	4	4	4	1	2	2	2	2	1	2	2	8	1	2	2	2
1087	36	1	4	2	17	1	5	4	4	5	5	66	5	1	1	1	2	4	2	2	2	4	2	4	2	2	2	2	2	4	4	2	2	4	4	4	2	2	2	2	2	2	2	2	10	1	1	1	1
1088	15	1	3	4	17	1	5	5	5	5	5	50	5	1	1	1	2	4	2	1	2	4	1	4	2	2	1	1	1	4	4	2	2	4	4	4	2	2	2	2	2	2	2	2	12	2	1	2	1
1089	51	1	3	2	25	1	5	5	5	5	5	53	5	1	1	1	1	2	1	1	1	2	1	1	1	1	1	1	1	1	1	2	2	2	1	4	1	2	2	1	2	1	2	2	1	2	2	2	2
1090	36	1	4	2	21.5	1	4	4	3	5	5	71.2	4	1	2	1	1	4	2	2	2	4	2	4	2	2	2	1	2	4	4	2	2	4	4	4	2	2	2	2	2	2	2	2	0	1	1	1	1
1091	45	2	3	1	20	1	5	5	4	4	5	67.4	5	1	1	1	2	4	2	2	1	4	2	4	2	2	2	3	2	4	4	2	2	4	4	4	1	2	2	2	2	2	2	2	2	1	1	1	1
1092	31	2	4	2	19	1	4	5	5	5	5	57.2	5	1	1	1	2	4	2	2	2	4	2	4	2	2	2	2	2	4	4	2	2	4	4	4	2	2	2	2	2	2	2	2	10	1	1	1	1
1093	60	1	2	1	26	1	5	5	5	5	5	54.6	5	1	1	1	2	1	1	2	2	2	1	1	1	2	2	2	1	1	1	2	2	2	2	4	2	2	2	2	2	2	2	2	5	2	1	2	2
1094	54	1	3	1	17	1	3	3	3	3	3	99.4	3	1	1	1	2	2	1	2	2	2	2	2	2	2	2	2	1	2	2	2	2	2	1	4	1	1	2	1	1	1	2	2	8	1	2	2	2
1095	47	1	3	2	26	1	5	4	5	5	5	63.8	5	1	1	1	2	4	2	1	2	4	1	4	2	1	2	2	1	4	4	1	2	4	4	4	1	1	2	1	2	1	2	1	8	2	2	2	2
1096	60	2	3	2	15	1	5	5	5	5	5	57.8	5	1	1	1	2	2	2	2	2	2	2	2	2	2	2	2	2	2	2	2	2	2	2	4	2	2	2	2	2	2	2	2	0	1	1	2	2
1097	24	2	3	2	17	1	4	4	3	4	5	73.8	4	1	1	1	2	4	2	1	2	4	2	4	2	2	2	2	2	4	4	2	2	4	4	4	2	2	2	2	2	2	2	2	3	1	1	2	1
1098	30	1	2	1	21.5	1	4	5	3	5	5	70	4	1	1	1	2	4	2	2	2	4	2	4	2	1	2	2	2	4	4	2	2	4	4	4	1	2	1	2	1	2	2	2	9	1	2	1	1
1099	66	2	2	2	17	1	5	5	5	4	5	65.2	5	2	2	2	2	2	2	1	2	2	2	2	2	2	2	2	1	2	2	1	2	1	2	4	2	2	2	2	2	2	2	2	2	1	1	2	2
1100	48	1	4	1	21.5	1	4	4	5	5	5	59.2	5	1	1	1	1	4	1	1	1	4	1	4	2	1	2	1	1	4	4	1	2	4	4	4	2	2	2	2	2	2	2	2	0	2	1	2	2
1101	60	1	4	2	21	1	5	5	5	5	5	50	5	1	1	1	2	1	2	2	2	1	2	2	2	2	2	2	2	2	2	2	2	2	2	4	2	2	2	2	2	2	2	2	17	1	1	1	1
1102	42	1	3	3	17	1	5	3	4	5	5	65.6	5	1	1	1	2	4	2	1	2	4	2	4	2	2	2	1	2	4	4	2	2	4	4	4	2	2	2	2	2	2	2	2	1	1	1	1	1
1103	84	1	2	1	17.5	1	5	5	5	5	5	50	5	1	1	1	2	2	1	1	1	1	2	2	2	2	2	2	1	1	2	2	2	2	2	1	2	2	2	2	2	2	2	2	0	1	1	1	1
1104	30	2	3	1	18	1	4	4	3	4	5	66.8	5	1	1	1	2	4	2	1	2	4	2	4	2	2	2	2	2	4	4	2	2	4	4	4	2	2	2	2	2	2	2	2	2	1	1	2	1
1105	42	2	2	1	24	1	5	5	5	5	5	55.2	5	1	1	1	2	4	1	1	1	4	1	4	2	1	2	1	2	4	4	2	2	4	4	4	1	1	1	1	2	1	1	1	0	2	2	1	1
1106	53	1	2	1	17	1	4	5	4	5	5	65.4	5	1	1	1	2	2	2	2	2	2	2	2	2	2	2	2	2	2	2	2	2	2	2	4	2	2	2	2	2	2	2	2	2	1	1	1	1
1107	66	1	3	2	19	1	5	5	5	5	5	53.2	5	1	1	1	2	2	2	2	2	2	2	2	2	2	2	2	2	2	2	2	2	2	2	4	1	2	2	2	2	2	2	2	2	1	1	2	1
1108	54	1	3	2	21	1	5	5	5	5	5	50	5	1	1	1	1	1	1	1	1	1	1	1	1	1	1	1	1	1	1	1	2	2	1	4	1	1	1	1	1	1	2	2	7	2	2	2	2
1109	59	1	3	2	30	2	5	5	5	5	5	52.4	5	2	2	2	2	1	1	1	1	1	1	1	1	1	2	2	2	1	1	1	1	2	1	4	1	1	2	1	2	1	2	2	10	2	2	2	2
1110	42	1	2	2	36	2	3	4	3	2	3	95	3	1	1	1	2	4	2	2	2	4	2	4	2	2	2	2	2	4	4	1	2	4	4	4	2	2	2	2	1	1	2	1	6	1	2	2	1
1111	42	2	3	2	16	1	5	5	5	5	5	50	5	1	1	1	2	4	2	2	2	4	2	4	1	2	2	2	2	4	4	2	2	4	4	4	2	2	2	2	2	2	2	2		1	1	2	1
1112	66	2	3	2	18	1	5	5	5	5	5	50	5	1	1	1	2	2	2	2	2	2	2	2	2	2	2	2	2	2	2	2	2	2	2	4	2	2	2	2	2	2	2	2		1	1	2	1
1113	17	2	2	1	18	1	5	5	5	5	5	50	5	1	1	1	2	4	2	2	2	4	2	4	1	2	2	2	2	4	4	2	2	4	4	4	2	2	2	2	2	2	2	2		1	1	2	1
1114	40	1	2	2	22	1	4	4	4	5	5	66.2	5	1	1	1	2	4	2	2	2	4	2	2	2	2	2	2	2	4	4	2	2	2	1	4	1	2	2	2	2	2	2	2		1	1	2	1
1115	38	2	2	2	17	1	5	4	4	5	5	64.2	5	1	1	1	2	4	2	2	2	2	2	2	2	2	2	2	2	4	2	2	2	4	4	4	2	2	2	2	2	2	2	2		1	1	1	1
1116	94	1	2	2	22.5	1	5	5	5	5	5	50	5	1	1	1	2	1	1	1	2	2	1	2	2	2	2	2	2	1	1	1	2	2	2	2	2	2	1	2	1	2	2	2		1	2	2	2
1117	39	2	2	2	21	1	4	5	5	5	5	54	5	1	1	1	2	4	2	2	2	4	2	4	1	2	2	2	2	4	4	2	2	4	4	4	2	2	2	2	2	2	2	2		1	1	2	1
1118	67	2	3	1	20.5	1	5	5	5	5	5	50	5	1	1	1	2	2	2	2	2	2	2	2	2	2	2	2	2	2	2	2	2	2	2	4	2	2	2	2	2	2	2	2		1	1	1	1
1119	24	2	2	2	19	1	5	5	5	5	5	50	5	1	1	1	2	4	2	2	2	4	2	4	1	2	2	2	2	4	4	2	2	4	4	4	2	2	2	2	2	2	2	2		1	1	2	1
1120	61	2	4	2	19	1	5	5	5	5	5	50	5	1	1	1	1	1	2	1	2	1	1	1	2	2	1	2	2	2	1	2	2	2	2	4	1	1	2	2	2	2	2	2		1	1	1	1
1121	17	2	2	2	19	1	3	3	3	4	5	84.2	4	1	1	1	2	4	2	2	2	2	2	2	2	2	2	2	2	4	4	2	2	2	2	2	2	2	2	2	2	2	2	2		1	1	1	1
1122	132	1	2	2	19	1	5	5	5	5	5	50	5	1	1	1	2	2	2	1	2	2	2	1	2	2	2	2	2	1	2	2	2	2	2	2	2	2	2	1	2	2	2	2		1	1	2	2
1123	42	2	2	2	21.5	1	5	5	5	5	5	50	5	1	1	1	1	4	2	1	1	4	2	2	2	2	2	2	2	4	4	2	2	2	4	4	1	2	2	4	2	1	2	2		1	1	2	2
1124	81	2	2	1	20	1	5	5	5	5	5	50	5	1	1	1	2	2	2	2	2	2	2	2	2	2	2	2	2	2	2	2	2	2	2	2	2	2	2	2	2	2	2	2		1	1	1	1
1125	39	1	3	1	19	1	5	5	5	5	5	50	5	1	1	1	2	4	2	2	2	4	2	4	1	2	2	2	2	4	4	2	2	4	4	4	2	2	2	2	2	2	2	2		1	1	2	1
1126	52	1	2	1	15	1	5	5	5	5	5	50	5	1	1	1	2	2	2	2	2	2	2	2	2	2	2	2	2	2	2	2	2	2	2	4	2	2	2	2	2	2	2	2		1	1	1	1
1127	24	1	4	1	28.5	1	5	5	5	5	5	57.2	5	1	1	1	2	4	2	2	2	4	2	4	1	2	2	2	2	4	4	2	2	4	4	4	2	2	2	2	2	2	2	2		1	1	2	1
1128	44	1	3	1	34	2	5	5	5	4	4	70	4	1	1	1	2	4	2	2	2	4	1	4	1	2	2	2	2	4	4	2	2	4	4	4	2	2	2	2	2	2	2	2		1	1	2	2
1129	57	2	4	1	19	1	5	5	5	5	5	50	5	1	1	1	2	2	2	2	2	2	2	2	2	2	2	2	2	2	2	2	2	2	2	4	2	2	2	2	2	2	2	2		1	1	2	2
1130	52	1	3	1	20	1	5	4	5	4	5	65	5	1	1	1	2	4	2	2	2	4	2	4	1	2	2	2	2	4	4	2	2	4	4	4	2	2	2	2	2	2	2	2		1	1	2	1
1131	146	1	2	1	18	1	5	5	5	5	5	50	5	1	1	1	2	2	2	2	2	2	2	2	2	2	2	2	2	2	2	2	2	2	2	2	2	2	2	2	2	2	2	2		1	1	1	1
1132	17	1	2	2	20	1	5	5	5	5	5	50	5	1	1	1	2	4	2	2	2	2	2	2	2	2	2	2	2	4	4	2	2	2	2	2	2	2	2	2	2	2	2	2		1	1	1	1
1133	64	2	3	2	21	1	5	5	5	5	5	50	5	1	1	1	2	2	2	2	2	2	2	2	2	2	2	2	2	2	2	2	2	2	2	4	2	2	2	2	2	2	2	2		1	1	2	1
1134	32	1	3	1	35.5	2	5	5	5	5	5	50	5	1	1	1	1	4	1	1	1	1	1	1	4	1	1	1	2	2	4	4	2	2	2	4	1	2	2	2	2	2	2	2		2	1	1	1
1135	85	2	2	1	41	3	5	5	5	5	5	50	5	2	2	2	1	2	2	2	2	2	2	2	2	1	2	2	2	1	2	1	2	2	1	2	1	1	1	2	2	2	2	1		2	2	2	2
1136	41	1	2	1	40	3	5	5	5	5	5	50	5	2	2	2	1	4	1	1	1	4	2	4	2	1	1	1	1	4	4	2	2	4	4	4	1	2	2	1	2	2	2	2		2	2	2	2
1137	27	1	2	1	38	3	5	5	5	5	5	57.2	5	2	2	2	1	4	1	1	1	4	1	4	2	1	1	1	1	4	4	2	2	2	4	4	1	1	1	1	2	1	2	1		2	2	2	2
1138	29	1	2	1	33.5	2	4	4	5	5	5	64.4	5	2	2	2	1	4	1	1	1	4	1	4	1	1	1	1	1	4	4	1	2	2	4	4	1	2	1	1	2	2	2	2		2	2	2	2
1139	49	1	2	1	39.5	3	5	5	5	5	5	50	5	2	2	2	1	1	1	1	1	1	1	1	1	1	1	1	1	1	2	1	1	2	1	4	1	1	2	1	1	2	2	1		2	2	2	2
1140	57	1	2	1	36	2	5	5	5	5	5	53	5	2	2	2	1	1	1	1	1	1	1	1	2	1	2	2	1	1	1	2	2	2	1	4	1	1	2	1	2	2	2	1		2	2	2	2
1141	35	1	2	2	47	3	5	5	5	5	5	55.2	5	2	2	2	1	4	1	1	1	4	1	4	1	1	1	1	1	4	4	1	2	2	4	4	1	2	1	1	2	2	2	2		2	2	2	2
1142	43	1	2	2	34	2	5	5	5	5	5	50	5	2	2	2	1	4	2	1	1	4	1	4	1	1	1	1	1	4	4	1	2	2	4	4	1	2	1	1	2	2	2	2		2	2	2	2
1143	108	1	2	2	49	3	5	5	5	5	5	50	5	2	2	2	1	1	1	1	1	1	1	1	1	1	1	1	1	1	1	1	1	1	1	1	1	1	1	1	1	2	2	1		2	2	2	2
1144	52	2	3	2	47.5	3	5	5	5	5	5	50	5	2	2	2	1	4	1	1	1	4	1	4	1	1	1	1	1	4	4	2	2	4	4	1	1	1	2	2	2	2	2	1		2	2	2	2
1145	139	1	3	2	31	2	5	5	5	5	5	50	5	2	2	2	2	1	1	1	1	1	2	2	2	1	2	2	2	1	1	1	1	1	1	2	1	1	2	1	2	2	1	2		2	2	2	2
1146	46	2	3	2	50	3	5	5	5	5	5	50	5	2	2	2	1	4	1	1	1	4	1	4	2	1	1	1	1	4	4	2	2	2	1	4	1	2	2	1	1	2	1	1		2	2	2	2
1147	37	1	3	2	38.5	3	5	5	5	5	5	54	5	2	2	2	1	4	1	1	1	4	1	2	1	1	1	1	1	4	4	1	2	4	4	4	2	1	1	2	2	1	1	1		2	2	2	2
1148	48	1	2	2	47.5	3	5	5	5	5	5	51	5	2	2	2	1	1	1	1	2	2	1	1	1	1	1	1	1	1	2	1	2	2	1	4	1	1	2	1	2	1	2	1		2	2	2	2
1149	74	1	2	1	40	3	5	5	5	5	5	50	5	2	2	2	1	1	1	1	1	1	1	1	2	1	1	1	1	1	2	1	1	2	2	1	1	1	1	2	1	2	1	1		2	2	2	2
1150	42	2	1	1	39.5	3	5	5	5	5	5	55.4	5	2	2	2	1	4	1	1	1	4	1	2	2	1	1	1	1	4	4	2	2	2	4	4	1	1	2	2	1	2	2	2		2	2	2	2
1151	75	1	1	1	37	3	5	5	5	5	5	50	5	2	2	2	1	1	1	1	2	2	1	2	2	1	1	1	1	2	2	1	1	2	1	2	1	1	2	1	1	2	1	1		2	2	2	2
1152	29	2	2	2	34	2	5	4	5	5	5	58	5	2	2	2	1	4	1	1	1	4	1	2	2	1	1	1	1	4	4	1	2	2	4	4	1	2	2	1	2	2	2	2		2	2	2	2
1153	52	1		2	47	3	5	5	5	5	5	<50	5	2	2	2	4	2	1	2	2	2	2	2	4	2	2	2	2	2	1	1	2	2	4	4	1	1	1	1	1	2	1	2		2	2	2	2
1154	48	2		2	41	3	5	5	5	5	5	<50	5	2	2	2	2	2	1	2	2	2	1	1	4	2	2	2	1	1	2	2	2	2	2	2	2	1	2	2	2	2	2	1		2	2	2	2
1155	144	2		2	48	3	5	5	5	5	5	<50	5	2	2	2	2	2	1	2	2	2	2	2	2	2	2	4	2	2	1	2	2	2	4	1	1	1	1	2	1	1	1	1		2	2	2	2
1156	51	2		1	37.5	3	5	5	5	5	5	50	5	2	2	2	2	2	1	2	2	2	2	2	4	2	2	2	2	2	2	2	2	2	1	1	1	1	1	1	2	1	2	2		2	2	2	2
1157	42	1		2	39.5	3	5	5	5	5	5	50	5	2	2	2	2	4	1	2	2	4	2	4	1	2	2	2	2	4	4	2	2	2	2	2	1	1	2	2	1	2	2	2		2	2	2	2
1158	29	2		1	33.5	2	4	4	5	5	5	64.4	5	2	1	2	2	4	1	2	2	4	2	4	2	2	2	2	2	4	4	1	2	2	4	4	1	2	1	1	2	2	2	2		2	2	2	2
1159	74	2		2	37	3	5	5	5	5	5	<50	5	2	2	2	2	2	1	2	1	1	2	2	1	2	2	2	2	1	2	1	1	2	1	2	1	1	2	1	1	2	2	1		2	2	2	2
1160	50	1		1	38	3	5	5	5	5	5	<50	5	2	2	2	2	2	1	2	2	2	2	2	2	2	2	2	2	2	4	4	4	4	2	2	1	1	2	1	2	1	1	2		2	2	2	2
1161	108	1		2	38	3	5	5	5	5	5	<50	5	2	2	2	2	2	1	2	2	2	2	2	1	2	1	2	2	2	4	1	1	4	1	2	1	1	1	2	1	1	1	1		2	2	2	2
1162	27	1		2	47.5	3	5	5	5	5	5	<50	5	2	2	2	2	4	1	2	2	4	2	4	2	2	2	2	2	4	1	2	2	4	4	4	1	1	1	2	2	4	4	1		2	2	2	2
1163	42	2		1	34	2	5	5	5	5	5	<50	5	2	2	2	2	4	2	2	2	1	2	4	2	2	2	2	2	4	4	2	1	2	4	4	1	1	1	2	2	4	4	1		2	2	2	2
1164	37	2		1	38.5	3	5	5	5	5	5	50	5	2	2	2	2	4	1	2	2	4	2	4	2	2	2	2	2	4	4	1	2	4	4	4	2	1	1	2	2	1	1	1		2	2	2	2
1165	108	2		2	39	3	5	5	5	5	5	<50	5	2	2	2	2	2	1	2	2	2	2	2	2	2	2	2	2	2	4	1	1	4	1	2	1	1	1	1	1	4	1	2		2	2	2	2
1166	163	2		1	38	3	5	5	5	5	5	<50	5	2	2	2	2	2	2	2	1	1	2	2	1	2	1	1	1	2	1	1	2	2	1	2	1	1	2	1	2	2	1	2		2	2	2	2
1167	57	2		1	46	3	5	5	5	5	5	<50	5	2	2	2	2	2	1	2	2	2	2	4	1	2	2	2	2	2	1	1	1	1	1	4	1	1	1	1	1	4	4	4		2	2	2	2
1168	27	2		1	38	3	5	5	5	5	5	57.2	5	2	2	2	2	4	1	2	2	4	2	4	1	2	2	2	2	4	4	2	2	2	4	4	1	1	1	1	2	1	2	1		2	2	2	2
1169	46	1		1	50	3	5	5	5	5	5	<50	5	2	2	2	2	4	1	2	2	4	2	4	1	2	2	2	2	4	4	2	2	2	1	4	1	2	2	1	1	2	1	1		2	2	2	2
1170	132	2		2	31	2	5	5	5	5	5	<50	5	2	2	2	1	2	1	2	2	2	1	4	2	1	2	1	1	2	2	1	1	1	2	1	1	2	1	2	2	2	2	2		2	2	2	2
1171	37	2		1	33	2	5	4	5	4	5	64.6	5	2	2	2	2	4	1	1	1	4	2	4	1	2	2	1	2	4	4	1	2	4	4	4	1	2	2	1	2	1	2	2		2	2	2	2
1172	48	1		2	41	3	5	5	5	5	5	<50	5	2	2	2	2	2	1	2	2	2	2	2	1	2	2	2	2	2	2	1	2	2	2	2	1	1	1	1	2	1	2	2		2	2	2	2
1173	60	2		2	35	2	5	5	5	5	5	<50	5	2	2	2	4	2	1	2	2	2	2	4	4	2	2	2	2	2	1	1	2	2	4	2	1	1	2	1	1	2	2	2		2	2	2	2
1174	36	2		2	45	3	4	5	5	5	5	54.8	5	2	2	2	2	4	1	2	2	2	2	4	1	2	2	2	2	4	4	2	2	2	2	1	1	2	1	1	1	4	2	1		2	2	2	2
1175	54	2		1	43	3	5	5	5	5	5	<50	5	2	2	2	2	2	1	2	1	2	2	2	1	2	2	2	2	2	1	1	2	2	1	1	2	2	2	1	2	1	2	2		2	2	2	2
1176	43	2		1	33.5	2	5	5	5	5	5	53.2	5	2	2	2	2	2	1	2	2	2	2	2	2	2	2	2	2	2	4	4	4	4	4	2	1	2	1	1	1	1	2	2		2	2	2	2
1177	57	2		1	36	2	5	5	5	5	5	52.6	5	2	2	2	2	2	1	2	2	2	2	2	1	2	1	1	1	2	1	2	2	2	1	1	1	1	2	1	2	2	2	1		2	2	2	2
1178	77	2		1	38.5	3	5	5	5	5	5	<50	5	2	2	2	2	2	1	2	2	2	2	1	1	2	2	2	1	2	1	1	2	2	1	1	1	1	2	1	2	1	2	1		2	2	2	2
1179	37	2		2	37.5	3	5	4	5	5	5	57.4	5	2	2	2	2	4	1	2	2	4	2	4	1	2	2	2	2	4	4	1	2	2	4	4	1	1	2	1	2	2	2	2		2	2	2	2
1180	35	2		2	47	3	5	5	5	5	5	55.2	5	2	2	2	2	4	1	2	2	4	2	4	2	2	2	2	2	4	4	1	2	2	2	2	1	1	2	1	1	2	2	1		2	2	2	2
1181	80	1		2	35	2	5	5	5	5	5	<50	5	2	2	2	1	1	1	2	1	1	2	2	1	2	1	2	2	2	2	2	2	2	1	2	1	2	2	2	2	2	2	2		2	2	2	2
1182	44	2		1	30	2	5	4	5	4	4	68.6	5	2	2	2	1	4	1	2	1	4	2	4	2	2	2	1	2	4	4	1	2	4	2	2	1	1	1	1	2	1	2	2		2	2	2	2
1183	66	2		1	34	2	5	5	5	5	5	<50	5	2	2	2	2	2	1	2	1	1	2	4	1	2	2	1	2	1	2	2	2	2	2	1	1	1	2	1	2	2	1	1		2	2	2	2
1184	75	1		2	45	3	5	5	5	5	5	<50	5	2	2	2	4	2	1	2	2	2	2	2	2	2	2	2	2	2	2	1	2	2	2	2	2	2	2	2	2	2	2	1		2	2	2	2
1185	98	2		2	39.5	3	5	5	5	5	5	<50	5	2	2	2	2	2	1	2	2	2	2	2	2	2	2	2	2	2	2	2	1	2	1	2	1	1	1	1	1	1	1	2		2	2	2	2
1186	77	2		2	34	2	5	5	5	5	5	<50	5	2	2	2	2	2	1	2	2	2	2	4	1	2	1	1	1	2	1	2	2	2	2	2	1	2	2	2	2	2	1	2		2	2	2	2
1187	36	2		1	38	3	4	3	5	5	5	62.4	5	2	2	2	1	1	2	2	1	1	1	1	1	2	1	1	1	1	2	2	2	2	2	2	2	2	1	2	2	2	2	2		2	2	2	2
1188	40	1		1	38.5	3	5	5	5	5	5	<50	5	2	2	2	2	4	1	2	2	1	2	4	2	2	2	2	2	1	2	1	1	1	2	1	1	2	1	1	1	1	2	1		2	2	2	2
1189	37	2		1	46	3	5	5	5	5	5	<50	5	2	2	2	2	2	1	2	2	2	2	2	2	2	2	2	2	2	2	2	1	2	1	2	1	1	1	1	1	1	2	1		2	2	2	2
1190	66	2		1	42.6	3	5	5	5	5	5	<50	5	2	2	2	2	2	1	2	2	2	2	2	2	2	2	2	2	2	1	1	1	1	2	4	1	1	1	1	1	1	1	1		2	2	2	2
1191	29	1		2	34	2	5	4	5	5	5	58	5	2	2	2	2	4	1	2	2	4	2	4	1	2	2	2	2	4	4	1	2	2	4	4	1	2	2	1	2	2	2	2		2	2	2	2
1192	33	1		1	32	2	5	5	5	5	5	<50	5	2	2	2	2	4	1	1	1	4	1	4	2	2	2	2	2	4	4	2	2	2	4	4	1	2	2	1	2	2	2	2		2	2	2	2
1193	44	2		1	41	3	5	5	5	5	5	<50	5	2	2	2	2	4	1	2	2	4	2	4	2	2	2	2	2	4	4	1	1	4	4	4	1	1	1	1	1	1	2	1		2	2	2	2
1194	64	2		2	36.5	2	5	5	5	5	5	<50	5	2	2	2	2	2	2	2	1	1	2	2	1	2	1	1	1	2	2	1	1	2	1	1	1	1	2	2	2	2	2	1		2	2	2	2
1195	53	2		1	38	3	5	5	5	5	5	<50	5	2	2	2	1	2	1	2	1	1	2	2	1	1	1	1	1	2	2	1	1	2	1	2	1	1	1	1	2	1	2	2		2	2	2	2
1196	80	2		1	44	3	5	5	5	5	5	<50	5	2	2	2	2	2	1	2	2	2	2	2	2	2	1	2	2	2	1	1	1	1	1	1	1	1	1	1	1	4	1	1		2	2	2	2
1197	60	2		1	43	3	4	4	5	5	5	63.4	5	2	2	2	2	2	1	2	2	2	2	2	1	1	2	2	2	2	2	2	2	2	2	2	1	1	2	1	1	1	1	1		2	2	2	2
1198	24	1		1	33.5	2	4	5	5	5	5	55.2	5	2	2	2	2	2	1	2	2	2	2	2	2	2	2	2	2	2	2	2	2	2	2	2	1	1	1	1	1	1	1	1		2	2	2	2
1199	75	2		2	43	3	5	5	5	5	5	<50	5	2	2	2	2	2	1	2	2	2	2	2	1	2	2	2	2	2	2	2	2	2	2	2	1	1	1	1	2	2	2	1		2	2	2	2
1200	56	2		2	37.5	3	5	5	5	5	5	<50	5	2	2	2	2	2	1	2	2	2	2	2	2	2	2	2	2	2	2	2	2	2	2	2	1	1	2	1	2	1	2	1		2	2	2	2
1201	60	2		2	51	3	5	5	5	5	5	<50	5	2	2	2	2	2	1	2	2	2	2	2	2	1	2	2	2	2	2	2	2	2	2	2	1	1	1	1	1	1	1	3		2	2	2	2
1202	86	2		2	47.5	3	5	5	5	5	5	<50	5	2	2	2	2	2	1	2	2	2	2	2	2	2	1	2	2	2	4	2	2	2	1	2	1	1	2	1	1	1	2	1		2	2	2	2
1203	96	2		1	39.5	3	5	5	5	5	5	<50	5	2	2	2	1	2	1	2	2	2	2	2	1	2	2	2	2	2	1	2	2	2	1	1	1	2	2	1	2	1	1	1		2	2	2	2
1204	100	2		1	27	1	5	5	5	5	5	<50	5	2	2	2	2	2	1	2	2	2	2	2	2	2	2	2	2	2	2	2	2	2	2	2	1	1	2	1	2	1	2	1		2	2	2	2
1205	45	2		1	20	1								1	1	1	1	1	2	1	1	1	1	1	1	1	1	1	1	1	2	2	2	2	2	1	2	2	2	2	2	2	2	2		1	1	1	1
1206	49	2		1	16	1	5	4	5	5	5	59.6	5	1	1	1	1	2	2	1	1	1	2	2	1	1	1	1	1	1	3	2	2	2	2	1	2	2	2	2	2	2	2	2		1	1	1	1
1207	32	2		2	20	1								1	1	1	2	3	2	1	1	1	1	3	1	1	1	1	1	2	2	2	2	2	2	2	2	2	1	2	2	2	2	2		1	1	1	1
1208	31	2		2	19	1	4	4	5	4	5	69.8	5	1	1	1	1	2	1	1	1	1	2	2	1	1	1	2	1	1	2	2	2	2	2	1	2	2	2	2	2	2	2	2		1	1	1	1
1209	91	2		2	17	1								1	1	1	1	2	2	1	1	1	2	2	1	1	1	1	1	1	2	2	2	2	2	1	2	2	2	2	2	2	2	2		1	1	1	1
1210	33	2		2	17	1								1	1	1	1	2	2	2	1	1	2	2	1	1	1	1	1	1	2	2	2	2	2	2	2	2	2	2	2	2	2	2		1	1	1	1
1211	63	1		1	24.5	1	5	5	5	5	5	<50	5	1	1	1	1	1	2	2	1	1	2	2	1	1	1	1	1	1	2	2	2	2	2	1	2	2	2	2	2	2	2	2		1	1	1	1
1212	49	1		2	17	1								1	1	1	1	2	2	1	1	1	2	2	1	1	1	1	1	1	2	2	2	2	2	1	2	2	2	2	2	2	2	2		1	1	1	1
1213	55	2		1	17	1								1	1	1	1	1	2	1	1	1	2	1	1	1	1	1	1	1	2	2	2	2	2	2	2	2	2	2	2	2	2	2		1	1	1	1
1214	50	2		1	15.5	1								1	1	1	1	4	2	1	1	1	4	4	1	1	1	1	1	1	4	2	2	2	2	2	2	2	2	2	2	2	2	2		1	1	1	1
1215	45	1		2	16	1								1	1	1	1	2	2	1	1	1	2	2	1	1	1	1	1	1	2	2	2	2	2	2	2	2	2	2	2	2	2	2		1	1	1	1
1216	50	2		2	18.5	1								1	1	1	1	2	2	2	2	2	4	4	1	1	1	1	1	1	2	2	2	2	2	2	2	2	2	2	2	2	2	2		1	1	1	1
1217	37	1		2	19.5	1								1	1	1	1	1	2	1	1	1	2	2	1	1	1	1	1	1	2	2	2	2	2	2	2	2	2	2	2	2	2	2		1	1	1	1
1218	18	2		2	16.5	1								1	1	1	1	1	2	2	1	1	2	2	2	1	1	1	1	2	2	2	2	2	2	2	2	2	2	2	2	2	2	2		1	1	1	1
1219	50	1		2		1								1	1	1	1	1	2	2	1	1	1	2	1	1	1	1	1	1	2	2	2	2	2	2	2	2	2	2	2	2	2	2		1	1	1	1
1220	44	1		2	25.5	1	5	5	5	5	5	51.6	5	1	1	1	1	1	2	2	2	2	1	2	1	1	1	2	2	2	2	2	2	2	2	2	2	2	2	2	2	2	2	2		1	1	1	1
1221	60	2		2	18	1								1	1	1	1	1	2	1	1	1	4	4	4	1	1	1	1	1	2	4	4	4	2	2	2	2	2	2	2	2	2	2		1	1	1	1
1222	18	2		2	18	1								1	1	1	1	4	2	1	1	4	4	4	4	1	1	1	1	4	4	4	4	4	2	2	2	2	2	2	2	2	2	2		1	1	1	1
1223	37	2		2	22.5	1								1	1	1	1	1	2	1	1	1	4	4	1	1	1	1	1	1	4	4	4	4	2	2	2	2	2	2	2	2	2	2		1	1	1	1
1224	34	1		2	17.5	1								1	1	1	1	1	2	1	1	1	4	4	1	1	1	1	1	1	4	4	4	4	2	2	2	2	2	2	2	2	2	2		1	1	1	1
1225	32	1		2	22.5	1								1	1	1	1	1	2	1	1	1	4	4	4	1	1	1	1	4	4	4	4	4	2	2	2	2	2	2	2	2	2	2		1	1	1	1
[truncated: 3 more columns]
